# Supplementary material for: SET ESG ratings and firm value: The new sustainability performance assessment tool in Thailand
Source: PLoS One. 2025 Feb 7;20(2):e0315935. doi: 10.1371/journal.pone.0315935 (PMC11805399; doi:10.1371/journal.pone.0315935)
Supplement: S1 Table — (ZIP) [file pone.0315935.s001.zip › S1 Table.xlsx]

## Sheet: S1 Table
Symbols	Variables	Descriptions
Panel A: Dependent variable
FV	Firm value	Natural logarithm of market capitalization.
Panel B: Independent variable
SETESG	SET ESG ratings	Four SET ESG ratings, from "BBB" to "AAA," in order from the lowest to the highest ratings, were assigned numerical values from "1" to "4."
Panel C: Moderator variables
Single Third Party	Single third-party ESG assessment	1 if the firm is assessed for ESG performance by a single third party, and 0 otherwise.
Two Third Parties	Two third-party ESG assessments	1 if the firm is assessed for ESG performance by two third parties, and 0 otherwise.
Three Third Parties	Three third-party ESG assessments	1 if the firm is assessed for ESG performance by three third parties, and 0 otherwise.
Four Third Parties	Four third-party ESG assessments	1 if the firm is assessed for ESG performance by four third parties, and 0 otherwise.
Five Third Parties	Five third-party ESG assessments	1 if the firm is assessed for ESG performance by five third parties, and 0 otherwise.
ESG Book	ESG assessment by ESG Book	1 if the firm is assessed for ESG performance by ESG Book, and 0 otherwise.
Moody's ESG Solutions	ESG assessment by Moody's ESG Solutions	1 if the firm is assessed for ESG performance by Moody's ESG Solutions, and 0 otherwise.
MSCI	ESG assessment by MSCI	1 if the firm is assessed for ESG performance by MSCI, and 0 otherwise.
LSEG	ESG assessment by LSEG	1 if the firm is assessed for ESG performance by LSEG, and 0 otherwise.
S&P Global	ESG assessment by S&P Global	1 if the firm is assessed for ESG performance by S&P Global, and 0 otherwise.
Panel D: Control variables
BETA	Systematic risk	The covariance between the returns of the stock and the market divided by the variance of the market returns.
TVT	Trading volume turnover	The total trading volume divided by total number of common shares outstanding and multiplied by 100.
EPS	Earnings per share	Net income divided by total number of common shares outstanding.
BVPS	Book value per share	Shareholder’s equity minus preferred equity divided by total number of common shares outstanding.
ROA	Profitability	Net income divided by total assets.
LEV	Leverage	Total liabilities divided by total assets.
SIZE	Firm size	Natural logarithm of total assets.
CASH	Cash holdings	Cash and cash equivalents divided by total assets.
AQ	Audit quality	1 if the firm is audited by a Big4, and 0 otherwise.
DY	Dividend yield	Dividend per share divided by price per share.
AGE	Firm age	Natural logarithm of firm age.
DP	Dividend payments	1 if the firm paid dividends in the year, and 0 otherwise.
