# Supplementary material for: SET ESG ratings and firm value: The new sustainability performance assessment tool in Thailand
Source: PLoS One. 2025 Feb 7;20(2):e0315935. doi: 10.1371/journal.pone.0315935 (PMC11805399; doi:10.1371/journal.pone.0315935)
Supplement: S2 Table — (ZIP) [file pone.0315935.s002.zip › S2 Table.xlsx]

## Sheet: S2 Table
Variables	N	Minimum	Maximum	Mean	SD
FV	5809	7.098	13.836	10.066	1.541
SETESG	5809	1	4	2.72	0.916
BETA	5809	-0.11	2.5	0.955	0.5
TVT	5809	0	6.035	0.21	0.342
EPS	5809	-6	24.08	1.989	3.786
BVPS	5809	1.15	329.61	23.465	51.647
ROA	5809	-24.27	21.44	0.756	3.568
LEV	5809	0.066	0.891	0.526	0.19
SIZE	5809	21.337	29.118	24.38	1.819
CASH	5809	0	0.362	0.07	0.07
AQ	5809	0	1	0.83	0.442
DY	5809	0	46.44	3.744	4.737
AGE	5809	0.693	4.949	3.178	0.88
DP	5809	0	1	0.904	0.294
