# Supplementary material for: SET ESG ratings and firm value: The new sustainability performance assessment tool in Thailand
Source: PLoS One. 2025 Feb 7;20(2):e0315935. doi: 10.1371/journal.pone.0315935 (PMC11805399; doi:10.1371/journal.pone.0315935)
Supplement: S3 Table — (ZIP) [file pone.0315935.s003.zip › S3 Table.xlsx]

## Sheet: S3 Table
Variables	FV	FV	FV	FV	FV	FV	FV	FV	FV	FV	FV	FV	FV	Tolerance	VIF
SETESG	0.443***													0.673	1.486
	-37.61
BETA		0.142***												0.733	1.364
		-10.966
TVT			0.191***											0.831	1.203
			-14.792
EPS				0.364***										0.573	1.746
				-29.756
BVPS					0.350***									0.544	1.837
					-28.506
ROA						0.100***								0.894	1.118
						-7.671
LEV							0.296***							0.586	1.706
							-23.612
SIZE								0.830***						0.797	1.254
								-113.241
CASH									-0.088***					0.439	2.277
									(-6.769)
AQ										0.145***				0.895	1.118
										-11.153
DY											-0.133***			0.843	1.187
											(-10.192)
AGE												0.062***		0.83	1.205
												-4.735
DP													0.183***	0.791	1.264
													-14.2
Industry	No	No	No	No	No	No	No	No	No	No	No	No	No	-	-
Obs.	5809	5809	5809	5809	5809	5809	5809	5809	5809	5809	5809	5809	5809	5809	5809
adj. R2	0.196	0.02	0.036	0.132	0.123	0.01	0.087	0.688	0.008	0.021	0.017	0.004	0.033	-	-
