# Supplementary material for: SET ESG ratings and firm value: The new sustainability performance assessment tool in Thailand
Source: PLoS One. 2025 Feb 7;20(2):e0315935. doi: 10.1371/journal.pone.0315935 (PMC11805399; doi:10.1371/journal.pone.0315935)
Supplement: S4 Table — (ZIP) [file pone.0315935.s004.zip › S4 Table.xlsx]

## Sheet: S4 Table
Variables	FV	FV	FV	FV	FV	FV	FV	FV	FV	FV	FV	FV	FV
SETESG	0.443***	0.452***	0.447***	0.372***	0.351***	0.349***	0.332***	0.042***	0.048***	0.050***	0.067***	0.065***	0.069***
	-37.61	-39.066	-39.021	-32.587	-30.782	-30.651	-29.639	-5.365	-5.977	-6.312	-8.522	-8.336	-8.703
BETA		0.169***	0.118***	0.164***	0.173***	0.173***	0.147***	0.070***	0.076***	0.077***	0.066***	0.070***	0.067***
		-14.563	-9.667	-13.793	-14.754	-14.792	-12.648	-9.372	-9.968	-10.202	-8.839	-9.303	-8.826
TVT			0.141***	0.110***	0.110***	0.112***	0.122***	0.067***	0.068***	0.066***	0.062***	0.058***	0.058***
			-11.56	-9.353	-9.436	-9.642	-10.698	-9.087	-9.225	-9.059	-8.642	-8.093	-8.027
EPS				0.273***	0.183***	0.171***	0.149***	0.050***	0.052***	0.055***	0.052***	0.052***	0.053***
				-23.59	-13.178	-12.256	-10.837	-6.65	-5.904	-6.202	-6.03	-5.984	-6.173
BVPS					0.159***	0.169***	0.155***	-0.052***	-0.054***	-0.054***	-0.052***	-0.055***	-0.056***
					-11.497	-12.218	-11.353	(-5.772)	(-5.947)	(-5.943)	(-5.877)	(-6.214)	(-6.364)
ROA						0.078***	0.070***	0.039***	0.035***	0.034***	0.023***	0.024***	0.029***
						-7.208	-6.561	-5.741	-5.106	-4.966	-3.431	-3.552	-4.207
LEV							0.172***	-0.196***	-0.206***	-0.206***	-0.223***	-0.229***	-0.233***
							-15.708	(-24.102)	(-24.370)	(-24.402)	(-26.923)	(-26.997)	(-27.193)
SIZE								0.900***	0.897***	0.890***	0.890***	0.892***	0.897***
								-90.602	-90.352	-88.451	-90.853	-90.917	-90.538
CASH									-0.032***	-0.035***	-0.019**	-0.018*	-0.019**
									(-4.355)	(-4.644)	(-2.584)	(-2.519)	(-2.563)
AQ										0.027***	0.036***	0.038***	0.042***
										-3.923	-5.33	-5.586	-6.125
DY											-0.125***	-0.128***	-0.128***
											(-18.104)	(-18.389)	(-18.387)
AGE												0.023**	0.024***
												-3.148	-3.389
DP													-0.024***
													(-3.349)
Industry	Yes	Yes	Yes	Yes	Yes	Yes	Yes	Yes	Yes	Yes	Yes	Yes	Yes
Obs.	5809	5809	5809	5809	5809	5809	5809	5809	5809	5809	5809	5809	5809
adj. R2	0.196	0.224	0.241	0.308	0.323	0.329	0.356	0.733	0.734	0.735	0.749	0.749	0.75
