# Supplementary material for: SET ESG ratings and firm value: The new sustainability performance assessment tool in Thailand
Source: PLoS One. 2025 Feb 7;20(2):e0315935. doi: 10.1371/journal.pone.0315935 (PMC11805399; doi:10.1371/journal.pone.0315935)
Supplement: S5 Table — (ZIP) [file pone.0315935.s005.zip › S5 Table.xlsx]

## Sheet: S5 Table
Variables	FV	FV	FV	FV	FV	FV	FV	FV	FV	FV
SETESG	0.065***	0.061***	0.065***	0.068***	0.061***	0.036***	0.057***	-0.011	-0.061***	-0.011
	-8.603	-7.593	-8.143	-8.578	-7.835	-4.624	-7.257	(-1.345)	(-6.347)	(-1.272)
SETESG x Single third party	0.191***
	-26.169
SETESG x Two third parties		-0.034***
		-4.993
SETESG x Three third parties			-0.003
			-0.478
SETESG x Four third parties				0.076***
				-10.417
SETESG x Five third parties					0.153***
					-19.696
SETESG x ESG Book						0.197***
						-22.995
SETESG x Moody's ESG Solutions							0.104***
							-12.124
SETESG x MSCI								0.252***
								-25.435
SETESG x LSEG									0.224***
									-21.961
SETESG x S&P Global										0.273***
										-22.863
BETA	0.054***	0.064***	0.066***	0.055***	0.072***	0.042***	0.070***	0.029***	0.062***	0.032***
	-7.44	-8.336	-8.537	-7.119	-9.654	-5.709	-9.286	-3.785	-8.447	-4.274
TVT	0.036***	0.059***	0.058***	0.051***	0.067***	0.056***	0.059***	0.044***	0.047***	0.036***
	-5.192	-8.263	-7.984	-7.079	-9.628	-8.134	-8.243	-6.383	-6.784	-5.163
EPS	0.052***	0.051***	0.052***	0.058***	0.016	0.024**	0.031***	0.050***	0.045***	0.056***
	-6.362	-5.948	-6.015	-6.716	-1.821	-2.914	-3.574	-6.14	-5.425	-6.704
BVPS	-0.006	-0.055***	-0.054***	-0.046***	-0.034***	-0.013	-0.047***	-0.01	-0.003	-0.006
	(-0.687)	(-6.152)	(-6.071)	(-5.219)	(-3.878)	(-1.512)	(-5.391)	(-1.179)	(-0.384)	(-0.662)
ROA	0.044***	0.027***	0.031***	0.030***	0.021***	0.035***	0.028***	0.029***	0.051***	0.026***
	-6.752	-3.918	-4.419	-4.298	-3.181	-5.295	-4.139	-4.45	-7.572	-3.884
LEV	-0.226***	-0.231***	-0.234***	-0.227***	-0.205***	-0.182***	-0.220***	-0.174***	-0.215***	-0.206***
	(-27.817)	(-26.968)	(-27.194)	(-26.701)	(-24.369)	(-21.380)	(-25.725)	(-20.558)	(-25.994)	(-24.836)
SIZE	0.811***	0.897***	0.898***	0.862***	0.821***	0.768***	0.839***	0.731***	0.810***	0.703***
	-81.661	-90.852	-90.138	-83.127	-79.488	-69.601	-76.997	-64.008	-78.637	-55.129
CASH	-0.033***	-0.020**	-0.021**	-0.021**	-0.025***	-0.011	-0.026***	-0.027***	-0.032***	-0.039***
	(-4.687)	(-2.669)	(-2.879)	(-2.849)	(-3.528)	(-1.632)	(-3.577)	(-3.838)	(-4.495)	(-5.526)
AQ	0.035***	0.039***	0.040***	0.040***	0.037***	0.036***	0.038***	0.030***	0.033***	0.037***
	-5.348	-5.644	-5.744	-5.749	-5.49	-5.419	-5.61	-4.613	-4.918	-5.567
DY	-0.112***	-0.128***	-0.124***	-0.134***	-0.110***	-0.150***	-0.115***	-0.135***	-0.115***	-0.146***
	(-16.555)	(-17.817)	(-17.300)	(-18.722)	(-15.794)	(-21.663)	(-16.260)	(-19.934)	(-16.740)	(-21.127)
AGE	-0.012	0.022**	0.024***	0.024***	0.007	0.005	0.006	0.007	0	-0.003
	(-1.766)	-2.998	-3.36	-3.375	-1.006	-0.759	-0.758	-1.036	(-0.022)	(-0.428)
DP	-0.048***	-0.022**	-0.022**	-0.028***	-0.013	-0.020**	-0.015*	-0.034***	-0.041***	-0.040***
	(-6.840)	(-3.019)	(-2.966)	(-3.828)	(-1.813)	(-2.836)	(-2.069)	(-4.781)	(-5.673)	(-5.601)
Industry	Yes	Yes	Yes	Yes	Yes	Yes	Yes	Yes	Yes	Yes
Obs.	5809	5809	5809	5809	5809	5809	5809	5809	5809	5809
adj. R2	0.776	0.751	0.75	0.755	0.766	0.771	0.756	0.775	0.769	0.771
