# Supplementary material for: SET ESG ratings and firm value: The new sustainability performance assessment tool in Thailand
Source: PLoS One. 2025 Feb 7;20(2):e0315935. doi: 10.1371/journal.pone.0315935 (PMC11805399; doi:10.1371/journal.pone.0315935)
Supplement: S6 Table — (ZIP) [file pone.0315935.s006.zip › S6 Table.xlsx]

## Sheet: S6 Table
Variables	The Month of SET ESG Ratings Announcement	1st Month After the Month of SET ESG Ratings Announcement	The Week of SET ESG Ratings Announcement	1st Week After the Week of SET ESG Ratings Announcement	2nd Week After the Week of SET ESG Ratings Announcement	3rd Week After the Week of SET ESG Ratings Announcement	4th Week After the Week of SET ESG Ratings Announcement	5th Week After the Week of SET ESG Ratings Announcement	6th Week After the Week of SET ESG Ratings Announcement	7th Week After the Week of SET ESG Ratings Announcement
	FV	FV	FV	FV	FV	FV	FV	FV	FV	FV
SETESG	0.065***	0.066***	0.063**	0.064**	0.062**	0.066**	0.065**	0.067**	0.066**	0.069**
	-5.837	-5.69	-2.934	-2.96	-2.825	-3.028	-2.628	-2.702	-2.984	-2.768
BETA	0.058***	0.075***	0.043*	0.039	0.071***	0.073***	0.092***	0.050*	0.073***	0.061*
	-5.488	-6.63	-2.065	-1.859	-3.448	-3.516	-3.94	-2.049	-3.253	-2.502
TVT	0.077***	0.031**	0.112***	0.106***	0.057**	0.043*	-0.015	0.070**	0.035	0.066**
	-7.755	-2.939	-5.734	-5.392	-2.96	-2.189	(-0.685)	-2.924	-1.643	-2.887
EPS	0.052***	0.054***	0.047*	0.047*	0.053*	0.056*	0.057*	0.044	0.056*	0.054*
	-4.306	-4.322	-2.04	-2.012	-2.242	-2.356	-2.128	-1.645	-2.347	-1.997
BVPS	-0.054***	-0.054***	-0.050*	-0.053*	-0.053*	-0.058*	-0.057*	-0.049	-0.054*	-0.056*
	(-4.364)	(-4.170)	(-2.076)	(-2.218)	(-2.189)	(-2.361)	(-2.073)	(-1.803)	(-2.195)	(-2.031)
ROA	0.030**	0.031**	0.032	0.029	0.031	0.033	0.032	0.03	0.031	0.027
	-3.131	-3.054	-1.705	-1.57	-1.634	-1.73	-1.507	-1.396	-1.619	-1.278
LEV	-0.229***	-0.236***	-0.227***	-0.225***	-0.237***	-0.235***	-0.243***	-0.230***	-0.235***	-0.235***
	(-19.042)	(-18.929)	(-9.874)	(-9.728)	(-10.135)	(-9.995)	(-9.138)	(-8.709)	(-9.812)	(-8.844)
SIZE	0.895***	0.897***	0.888***	0.896***	0.905***	0.896***	0.906***	0.891***	0.897***	0.894***
	-64.211	-62.542	-33.321	-33.65	-33.469	-32.779	-29.582	-29.023	-32.757	-29.162
CASH	-0.023*	-0.02	-0.021	-0.021	-0.022	-0.022	-0.017	-0.022	-0.019	-0.02
	(-2.271)	(-1.861)	(-1.053)	(-1.037)	(-1.094)	(-1.080)	(-0.765)	(-0.957)	(-0.954)	(-0.861)
AQ	0.039***	0.041***	0.040*	0.035	0.039*	0.041*	0.043*	0.037	0.040*	0.04
	-4.064	-4.122	-2.162	-1.862	-2.055	-2.164	-2.103	-1.709	-2.09	-1.858
DY	-0.122***	-0.125***	-0.126***	-0.121***	-0.121***	-0.124***	-0.127***	-0.121***	-0.125***	-0.126***
	(-12.242)	(-12.137)	(-6.562)	(-6.287)	(-6.177)	(-6.306)	(-5.747)	(-5.457)	(-6.351)	(-5.686)
AGE	0.024*	0.026*	0.025	0.018	0.025	0.025	0.034	0.016	0.025	0.024
	-2.348	-2.44	-1.317	-0.93	-1.288	-1.282	-1.505	-0.692	-1.232	-1.094
DP	-0.02	-0.021	-0.021	-0.014	-0.025	-0.023	-0.021	-0.019	-0.023	-0.021
	(-1.909)	(-1.973)	(-1.072)	(-0.718)	(-1.232)	(-1.154)	(-0.941)	(-0.851)	(-1.130)	(-0.921)
Industry	Yes	Yes	Yes	Yes	Yes	Yes	Yes	Yes	Yes	Yes
Obs.	2983	2826	785	785	785	785	628	628	785	628
adj. R2	0.751	0.745	0.757	0.756	0.747	0.746	0.743	0.744	0.742	0.741
