# Supplementary material for: SET ESG ratings and firm value: The new sustainability performance assessment tool in Thailand
Source: PLoS One. 2025 Feb 7;20(2):e0315935. doi: 10.1371/journal.pone.0315935 (PMC11805399; doi:10.1371/journal.pone.0315935)
Supplement: S7 Table — (ZIP) [file pone.0315935.s007.zip]

Archive with 1 entries (1 files):
- S7 Table.xlsx
