# Supplementary material for: SET ESG ratings and firm value: The new sustainability performance assessment tool in Thailand
Source: PLoS One. 2025 Feb 7;20(2):e0315935. doi: 10.1371/journal.pone.0315935 (PMC11805399; doi:10.1371/journal.pone.0315935)
Supplement: S7 Table — (ZIP) [file pone.0315935.s007.zip › S7 Table.xlsx]

## Sheet: S7 Table
Direct and moderating effects	Direction of effect	Statistical significance
SET ESG ratings---- > Firm value	Positive effect	Significant effect
SET ESG ratings---- > Single third-party ESG assessment---- > Firm value	Positive effect	Significant effect
SET ESG ratings---- > Two third-party ESG assessments---- > Firm value	Negative effect	Significant effect
SET ESG ratings---- > Three third-party ESG assessments---- > Firm value	Negative effect	Insignificant effect
SET ESG ratings---- > Four third-party ESG assessments---- > Firm value	Positive effect	Significant effect
SET ESG ratings---- > Five third-party ESG assessments---- > Firm value	Positive effect	Significant effect
SET ESG ratings---- > ESG assessment by ESG Book---- > Firm value	Positive effect	Significant effect
SET ESG ratings---- > ESG assessment by Moody's ESG Solutions---- > Firm value	Positive effect	Significant effect
SET ESG ratings---- > ESG assessment by MSCI---- > Firm value	Positive effect	Significant effect
SET ESG ratings---- > ESG assessment by LSEG---- > Firm value	Positive effect	Significant effect
SET ESG ratings---- > ESG assessment by S&P Global---- > Firm value	Positive effect	Significant effect
